# Supplementary material for: Composition Design of a Novel High-Temperature Titanium Alloy Based on Data Augmentation Machine Learning
Source: Materials (Basel). 2025 Jun 30;18(13):3099. doi: 10.3390/ma18133099 (PMC12250823; doi:10.3390/ma18133099)
Supplement: Supplementary file 1 [file materials-18-03099-s001.zip]

Archive with 1 entries (1 files):
- materials-3659413-supplementary.pdf
